# Supplementary material for: Research on an Optimized Quarter-Wavelength Resonator-Based Triboelectric Nanogenerator for Efficient Low-Frequency Acoustic Energy Harvesting
Source: Nanomaterials (Basel). 2023 May 19;13(10):1676. doi: 10.3390/nano13101676 (PMC10223044; doi:10.3390/nano13101676)
Supplement: Supplementary file 1 [file nanomaterials-13-01676-s001.zip]

Archive with 4 entries (3 files):
- nanomaterials-2353462-supplementary/
- nanomaterials-2353462-supplementary/nanomaterials-2353462-supplementary.pdf
- nanomaterials-2353462-supplementary/Video S1.mp4
- nanomaterials-2353462-supplementary/Video S2.mp4
